# Supplementary material for: In Search of Spinal Muscular Atrophy Disease Modifiers
Source: Int J Mol Sci. 2024 Oct 18;25(20):11210. doi: 10.3390/ijms252011210 (PMC11508272; doi:10.3390/ijms252011210)
Supplement: Supplementary file 1 [file ijms-25-11210-s001.zip]

Archive with 1 entries (1 files):
- ijms-3232662-supplementary.pdf
